# Supplementary material for: Novel Model for Comprehensive Assessment of Robust Prognostic Gene Signature in Ovarian Cancer Across Different Independent Datasets
Source: Front Genet. 2019 Oct 11;10:931. doi: 10.3389/fgene.2019.00931 (PMC6798149; doi:10.3389/fgene.2019.00931)
Supplement: Table S1 — The list of genes in the 13 gene signature models. [file Table_1.xlsx]

## Sheet: Supplementary Table 1
Bonome,2008			Mok, 2009 (200 probes)				Denkert,2009 (300 probes)				Yoshihara,2012		TCGA,2011			Verhaak,2013		Yoshihara,2010		Gyorffy,2012			Riester,2014		Crijns,2009			Yang,2016			Willis,2016			Sabatier,2011
probes	Cox coef	GeneSymbol	Affymetrix Probe Set	Cox score	p-value	Gene Name	ProbeSet	GeneSymbol	Coefficent	Gene title	GeneSymbol	coef	id	coef	pvalue	Gene Symbol	coef	id	coef				Genes	Coef	GeneSymbol	p-Value	HR	genenames	HR	coef	genenames	HR	coef	GeneSymbol	Cox score	p-value	Gene title
210078_s_at	2	KCNAB1	209758_s_at	30.3422	3.62156e-08	Microfibril-associated glycoprotein-2	213356_x_at	HNRNPA1 /// HNRPA1L-2 /// HNRPA1P5 /// LOC100128836 /// LOC391670 /// LOC402112 /// LOC440125 /// LOC642817 /// LOC643033 /// LOC644037 /// LOC645001 /// LOC728170 /// LOC728732 /// LOC729366 /// LOC729423 /// LOC730246 /// RP11-78J21.1	0.157231	heterogeneous nuclear ribonucleoprotein A1 /// heterogeneous nuclear ribonucleoprotein A1 pseudogene /// heterogeneous nuclear ribonucleoprotein A1 pseudogene 5 /// similar to heterogeneous nuclear ribonucleoprotein A1 /// similar to heterogeneous nuclear ribonucleoprotein A1 /// similar to heterogeneous nuclear ribonucleoprotein A1 /// similar to heterogeneous nuclear ribonucleoprotein A1 /// hy…	AIMP2	0.00013	OR3A1	0.616407	0.000117851	C16ORF53	0.0840071	ADK	0.006	CA125	1.4	3.7e-05	GMPR	-0.2192	AAK1	0.000645	0.48	ALDH1A2	1.671	0.513422	AXL	1.27	0.239017	A1BG	142.48	0.00248871	alpha-1-B glycoprotein
205978_at	1.7	KL	213764_s_at	27.9198	1.26451e-07	Microfibril-associated glycoprotein-2	211755_s_at	ATP5F1	0.111674	ATP synthase, H+ transporting, mitochondrial F0 complex, subunit B1	ALOX5AP	-0.00258	HIF3A	0.571211	0.000128902	FJX1	0.111068	AGR2	0.128	CDKN1B	1.4	5.4e-05	MFAP4	0.198139	ACSM1	0.000361	0.27	BCHE	1.608	0.474991	APC	1.33	0.285179	PAH	20.25	0.000678008	phenylalanine hydroxylase
214152_at	1.5	PIGB	213765_at	21.9717	2.76699e-06	Microfibril-associated glycoprotein-2	207573_x_at	ATP5L	0.082747	ATP synthase, H+ transporting, mitochondrial F0 complex, subunit G	ANKZF1	0.00014	MARK4	0.947889	0.000274796	CXORF6	0.112286	AQP10	-0.162	KLK6	0.79	0.002	LRRC17	0.192626	AGPAT7	0.000418	0.33	CCDC181	1.392	0.330742	RAB11FIP5	1.29	0.254642	SLC7A2	0.63	0.00865971	solute carrier family 7 (cationic amino acid transporter, y+ system), member 2
208733_at	1.5	RAB2	214043_at	20.8228	5.03795e-06	protein tyrosine phosphatase, receptor type, D	200657_at	SLC25A5	0.063709	solute carrier family 25 (mitochondrial carrier; adenine nucleotide translocator), member 5	ANXA1	-0.00894	CCDC49	0.97481	0.000324804	D4S234E	0.120426	ARAP1	0.141	IFNG	0.81	0.004	GJB1	-0.199954	AIPL1	0.000989	0.38	CCL15	3.571	1.27285	C19orf2	1.19	0.173953	ALCAM	0.54	0.00772603	activated leukocyte cell adhesion molecule
213786_at	1.3	TAX1BP1	226084_at	15.2982	9.18048e-05	microtubule-associated protein 1B	207941_s_at	RBM39	0.046795	RNA binding motif protein 39	APOL1	-0.00287	PLXNA1	0.84572	0.000366623	NFKBIB	-0.173096	ARFGEF2	0.032	P16	0.66	0.02	NUAK1	0.184588	ATP5D	0.000133	0.52	CLEC3B	2.151	0.765933	CYBRD1	1.24	0.215111	TMPRSS3	0.49	0.00172443	transmembrane protease, serine 3
212522_at	1.2	PDE8A	232914_s_at	13.9579	0.000186948	synaptotagmin-like 2	202077_at	NDUFAB1	0.042166	NADH dehydrogenase (ubiquinone) 1, alpha/beta subcomplex, 1, 8kDa	ARMCX2	-0.00455	MED25	1.1479	0.000412847	C12ORF5	-0.168786	AUP1	0.129	BIRC5	0.75	0.00017	LEFTY2	0.17807	BAX	0.000964	0.39	DES	2.568	0.943127	PINK1	1.19	0.173953	TSPAN6	0.29	0.000281816	tetraspanin 6
203355_s_at	1.1	PSD3	204130_at	13.9329	0.000189457	hydroxysteroid (11-beta) dehydrogenase 2	218614_at	C12orf35	0.041312	chromosome 12 open reading frame 35	ASCC2	-0.00265	DCP2	0.729026	0.000496836	C19ORF2	-0.146271	B4GALT5	0.215				DDB2	-0.191936	BRSK1	0.000981	0.63	DUOX1	1.635	0.491643	LRRN3	1.21	0.19062	C14orf101	0.17	0.000731759	chromosome 14 open reading frame 101
213894_at	1.1	KIAA0960	218469_at	13.2878	0.000267144	cysteine knot superfamily 1, BMP antagonist 1	208852_s_at	CANX	0.040725	calnexin	ATP5E	0.00071	TNFSF11	0.493167	0.000663237	C20ORF121	-0.125839	BCL2L12	-0.189				EDNRA	0.184286	C10orf80	0.000407	0.35	EFEMP1	1.47	0.385262	AQP1	1.19	0.173953
219427_at	1.1	FAT4	1552430_at	13.0127	0.000309391	WD repeat domain 17	221452_s_at	TMEM14B	0.038708	transmembrane protein 14B	ATP5J	0.01706	KPNA3	0.543993	0.000673912	C20ORF10	-0.106418	C11orf16	0.221				HSD17B6	0.175127	C14orf121	0.000105	0.26	FCGBP	1.381	0.322808	DES	1.18	0.165514
218306_s_at	1.1	HERC1	225496_s_at	12.4727	0.000412945	synaptotagmin-like 2	211999_at	H3F3A /// H3F3B	0.035999	H3 histone, family 3A /// H3 histone, family 3B (H3.3B)	B4GALT5	0.00971	B4GALT5	0.616724	0.000685743	WDR77	0.0716678	C13orf3	-0.107				ZCCHC24	0.181344	C1orf151	0.000116	0.58	LYVE1	1.961	0.673455	XRCC4	1.13	0.122218
218878_s_at	1	SIRT1	222196_at	12.4169	0.000425471	Homo sapiens cDNA FLJ20463 fis, clone KAT06143	200641_s_at	YWHAZ	0.033331	tyrosine 3-monooxygenase/tryptophan 5-monooxygenase activation protein, zeta polypeptide	BCL2A1	-0.01016	CTNNBL1	0.566994	0.000816818	DDEFL1	-0.0414435	C17orf53	-0.184				AP3S1	0.178917	C1orf159	0.000228	0.3	IGFBP6	1.815	0.596085	BCHE	1.23	0.207014
211698_at	1	CRI1	232578_at	11.7919	0.000594904	claudin 18	211941_s_at	PEBP1	0.03148	phosphatidylethanolamine binding protein 1	BIN1	-0.02015	PAK4	0.601548	0.000821308	HSPB7	-0.138649	C1orf230	0.012				FOXJ1	-0.172215	C1orf198	0.000785	1.61	OSR2	1.453	0.37363	DDEFL1	1.27	0.239017
200685_at	1	SFRS11	238865_at	11.7915	0.000595013	Homo sapiens mRNA; cDNA DKFZp686J06116 (from clone DKFZp686J06116)	217811_at	SELT	0.031175	selenoprotein T	C19orf62	0.00889	MUC4	0.34373	0.000858727	PMVK	0.132476	C20orf177	0.167				RECK	0.171318	C1orf68	0.000348	0.47	AGR2	0.791	-0.234457	LRIG1	0.79	-0.235722
214151_s_at	0.9	PIGB	238717_at	11.7401	0.000611664	Homo sapiens transcribed sequences	212944_at	SLC5A3	0.031064	solute carrier family 5 (sodium/myo-inositol cotransporter), member 3	CCL2	-0.00493	GAGE1	1.98494	0.000862686	CHIT1	0.0955097	C4BPA	-0.505				PI3	0.162846	C1QTNF3	0.000106	1.75	CDC7	0.644	-0.440057	SLC33A1	0.79	-0.235722
201535_at	0.9	UBL3	238580_at	11.5652	0.000671965	Homo sapiens transcribed sequences	208771_s_at	LTA4H	0.027311	leukotriene A4 hydrolase	CCL5	-0.00326	CALB1	0.192013	0.000944895	EXOC6B	-0.0710686	CCDC19	-0.162				RAB11FIP5	0.166539	C20orf32	0.000699	0.58	FAM189A2	0.603	-0.505838	NUCB2	0.79	-0.235722
202034_x_at	0.8	RB1CC1	218240_at	11.2979	0.000775964	I-kappa-B-interacting Ras-like protein 2	212600_s_at	UQCRC2	0.025906	ubiquinol-cytochrome c reductase core protein II	CD209	-0.00919	MLL4	0.88607	0.000961637	ANXA4	-0.138533	CCDC9	0.263				WDR45L	-0.167406	CACNA1B	2.7e-05	0.32	MAK	0.61	-0.494296	POLD3	0.86	-0.150823
203970_s_at	0.8	PEX3	228776_at	10.6335	0.0011106	Homo sapiens cDNA FLJ40955 fis, clone UTERU2011199.	215227_x_at	ACP1	0.024513	acid phosphatase 1, soluble	CD38	-0.005	DLGAP4	0.608494	0.00100999	GAD1	0.019498	CCL13	-0.228				SVIL	0.164682	CACNG6	0.000154	0.4	OVGP1	0.671	-0.398986	ESR2	0.77	-0.261365
218421_at	0.8	CERK	222834_s_at	10.4678	0.00121471	guanine nucleotide binding protein (G protein), gamma 12	209507_at	RPA3	0.02208	replication protein A3, 14kDa	CD8A	-0.00398	SUPT5H	0.529335	0.00108391	FZD5	0.0883134	CD70	-0.204				GULP1	0.158596	CCDC135	0.000232	0.3	PRAME	0.709	-0.3439	GOLPH3	0.8	-0.223144
203049_s_at	0.7	KIAA0372	204750_s_at	10.3669	0.00128292	desmocollin 2	202697_at	NUDT21	0.020757	nudix (nucleoside diphosphate linked moiety X)-type motif 21	CDC14B	0.00091	FLJ10241	0.701813	0.0010962	LRIG1	0.125907	CD97	-0.137				APC	0.167856	CCL28	0.000749	1.48	PSRC1	0.532	-0.631112	XBP1	0.84	-0.174353
217731_s_at	0.7	ITM2B	214383_x_at	8.69833	0.00318502	kelch domain containing 3	201503_at	G3BP1	0.018524	GTPase activating protein (SH3 domain) binding protein 1	CDK7	0.0178	DBF4B	1.10318	0.00112734	AADAC	0.105244	CIB2	0.359				STK39	0.159129	CDH19	0.000493	0.45				PAXIP1	0.85	-0.162519
205529_s_at	0.7	RUNX1T1	1558683_a_at	8.66973	0.00323539	high mobility group AT-hook 2	202560_s_at	C1orf77	0.018239	chromosome 1 open reading frame 77	CHD8	-0.01343	ACTR5	0.625859	0.00119935	CD38	0.000158903	CLDN10	-0.292				XRCC4	0.162438	CDYL2	0.000987	0.49				CYB561	0.82	-0.198451
208732_at	0.6	RAB2	224674_at	8.45613	0.00363815	tweety homolog 3 (Drosophila)	214512_s_at	SUB1	0.017388	SUB1 homolog (S. cerevisiae)	CLDN7	0.0106	CLTCL1	0.822339	0.0012785	CXCL13	0.0413108	CSE1L	-0.22				CSNK1G3	0.159567	CES2	0.000256	0.39				POLA2	0.87	-0.139262
208070_s_at	0.6	REV3L	205331_s_at	8.13533	0.00434109	SGC32445 protein	208969_at	NDUFA9	0.016957	NADH dehydrogenase (ubiquinone) 1 alpha subcomplex, 9, 39kDa	CNDP2	-0.00045	KRT4	0.288951	0.0012972	MARCH6	0.105926	DERL1	0.007				CD302	0.163015	CNTFR	0.00071	0.45				CDH1	0.83	-0.18633
212327_at	0.6	KIAA1102	1553608_a_at	8.08604	0.00446075	gb:NM_138968.1 /DB_XREF=gi:20373184 /TID=Hs2.282882.1 /CNT=5 /FEA=FLmRNA /TIER=FL /STK=3 /LL=193629 /UG_GENE=C21orf109 /UG=Hs.282882 /UG_TITLE=chromosome 21 open reading frame 109 /DEF=Homo sapiens chromosome 21 open reading frame 109 (C21orf109), mRNA. /FL=gb:NM_138968.1 gb:AF490769.1	201276_at	RAB5B	0.015981	RAB5B, member RAS oncogene family	COL13A1	0.0047	RP11-125A7.3	0.723654	0.00138383	DAP	0.108129	DIAPH3	0.022				ALDH1A2	0.149663	CPE	0.000651	1.42				GMNN	0.86	-0.150823
205407_at	0.6	RECK	219735_s_at	6.87796	0.00872653	LBP protein; likely ortholog of mouse CRTR-1	218061_at	MEA1	0.015479	male-enhanced antigen 1	COX17	0.0107	ANXA4	0.450687	0.00149278	GALNT10	-0.128808	DLG3	-0.039				ECM2	0.153837	CRYBB1	0.000473	0.34				SLC37A4	0.81	-0.210721
206167_s_at	0.6	ARHGAP6	1566893_at	6.62543	0.0100533	gb:AL832401.1 /DB_XREF=gi:21732964 /TID=Hs2.377006.1 /CNT=1 /FEA=mRNA /TIER=ConsEnd /STK=0 /UG=Hs.377006 /UG_TITLE=Homo sapiens mRNA; cDNA DKFZp667B1113 (from clone DKFZp667B1113) /DEF=Homo sapiens mRNA; cDNA DKFZp667B1113 (from clone DKFZp667B1113).	217769_s_at	POMP	0.015303	proteasome maturation protein	COX6A1	0.01703	GRB7	0.487188	0.00149616	MCM3	0.0511933	DNAH2	-0.378				AKAP12	0.161035	DDB2	0.000937	0.64				FAM174B	0.82	-0.198451
201916_s_at	0.5	SEC63	1556329_a_at	4.44153	0.0350748	Homo sapiens, clone IMAGE:5277693, mRNA	218049_s_at	MRPL13	0.015031	mitochondrial ribosomal protein L13	CTSH	-0.02393	SASH1	0.586113	0.00152087	PEX6	0.105111	DNAH7	0.226				PDPN	0.158247	FEZ1	0.000451	2.2				AGR2	0.85	-0.162519
205883_at	0.5	ZBTB16	235708_at	19.2444	1.15009e-05	klotho beta like	202567_at	SNRPD3	0.014764	small nuclear ribonucleoprotein D3 polypeptide 18kDa	CXCL2	-0.00214	PERLD1	0.667885	0.00162948	ZNF76	0.0596028	DUSP4	0.007				ZEB1	0.155673	FGFBP1	0.000525	0.73				C14orf124	0.84	-0.174353
202242_at	0.4	TSPAN7	213943_at	18.5774	1.63143e-05	twist homolog 1 (acrocephalosyndactyly 3; Saethre-Chotzen syndrome) (Drosophila)	218852_at	PPP2R3C	0.014542	protein phosphatase 2 (formerly 2A), regulatory subunit B'', gamma	CXCL9	-0.00723	MTRF1	0.648072	0.00184234	SPDEF	0.10506	E2F2	0.22				SIRT5	-0.15781	FGFR1OP2	0.000428	1.77				IAG2	0.8	-0.223144
201843_s_at	0.4	EFEMP1	205959_at	17.5284	2.8305e-05	matrix metalloproteinase 13 (collagenase 3)	201717_at	MRPL49	0.014374	mitochondrial ribosomal protein L49	CXCR7	0.01148	DHX34	0.989822	0.00187287	CUTA	0.0111476	EHD1	0.248				EYA4	0.157727	FKBP7	4.2e-05	2.9				GJB1	0.81	-0.210721
204237_at	0.4	GULP1	203439_s_at	17.4529	2.94512e-05	stanniocalcin 2	201689_s_at	TPD52	0.013667	tumor protein D52	DAD1	-0.005	PHF20	0.78377	0.0020304	VPS52	0.0349667	FAM135A	0.142				SPATA2	0.159623	GCM1	0.000638	0.41				SDF2L1	0.81	-0.210721
209894_at	0.4	LEPR	213125_at	17.3553	3.10025e-05	DKFZP586L151 protein	219006_at	C6orf66	0.012674	chromosome 6 open reading frame 66	DNAJB1	0.01212	PPM2C	0.427553	0.00207854	RXRB	0.0371765	FAM176A	-0.096				DUS1L	-0.155241	GNAZ	0.000256	0.32				C9orf82	0.86	-0.150823
211959_at	0.3	IGFBP5	220351_at	17.2749	3.23439e-05	chemokine (C-C motif) receptor-like 1	218542_at	CEP55	0.012533	centrosomal protein 55kDa	DSTN	0.01296	APC	0.827087	0.00211147	RGL2	0.0461521	FILIP1	-0.188				SLC7A11	-0.159812	HIPK1	0.00044	0.2
218908_at	_x0001_0.9	ASPSCR1	229088_at	16.4611	4.96577e-05	Homo sapiens transcribed sequence with weak similarity to protein ref:NP_060265.1 (H.sapiens) hypothetical protein FLJ20378 [Homo sapiens]	202209_at	LSM3	0.012513	LSM3 homolog, U6 small nuclear RNA associated (S. cerevisiae)	EFHA1	0.04564	ZFP36	0.247704	0.00214235	NOTCH4	0.0515415	FOXA2	0.184				KIAA0564	0.15262	ITGB7	2.3e-05	0.39
218473_s_at	_x0001_0.9	GLT25D1	210135_s_at	16.4272	5.05551e-05	short stature homeobox 2	218478_s_at	ZCCHC8	0.012509	zinc finger, CCHC domain containing 8	EIF2B1	0.00335	EFNA1	0.410705	0.00216385	HLA-DOB	0.0791954	FOXJ1	-0.344				ADARB1	0.155576	JAK2	0.000811	0.41
211084_x_at	_x0001_1	PRKD3	229404_at	16.3303	5.32064e-05	twist homolog 2 (Drosophila)	217803_at	GOLPH3	0.012388	golgi phosphoprotein 3 (coat-protein)	EIF3K	0.00034	TTC31	0.858195	0.00225657	HSPA1L	0.0789583	GART	0.14				LGALS3BP	-0.148281	KDELR2	0.000566	1.73
221649_s_at	_x0001_1	PPAN	228376_at	16.2354	5.59395e-05	Homo sapiens, clone IMAGE:4812754, mRNA	218242_s_at	SUV420H1	0.011867	suppressor of variegation 4-20 homolog 1 (Drosophila)	FAM127B	-0.0121	ERBB2	0.573549	0.00234622	TRIM27	0.0631076	GPIHBP1	0.147				GZMB	-0.160606	KIAA0141	0.000283	0.51
213669_at	_x0001_1	FCHO1	210244_at	15.7039	7.40709e-05	cathelicidin antimicrobial peptide	203436_at	RPP30	0.011266	ribonuclease P/MRP 30kDa subunit	FCER1G	-0.00784	CDH16	0.246736	0.00239673	UBD	0.0738827	HK2	-0.087				CXCL14	0.151775	KLF12	0.00045	2.71
209831_x_at	_x0001_1	DNASE2	205066_s_at	15.567	7.9634e-05	ectonucleotide pyrophosphatase/phosphodiesterase 1	218069_at	XTP3TPA	0.011091	XTP3-transactivated protein A	FGL2	-0.00203	RAB4B	0.652512	0.00255417	PRSS16	0.0939222	HLA-DMB	-0.288				PJA2	0.148355	KLHL7	0.000842	2.49
206723_s_at	_x0001_1.1	EDG4	244056_at	15.1075	0.000101562	Homo sapiens clone DNA59854 GSGL541 (UNQ541) mRNA, complete cds	212714_at	LARP4	0.010488	La ribonucleoprotein domain family, member 4	FKBP1B	0.00577	ZNF611	0.526717	0.00256494	THEM2	0.0227552	IKZF4	-0.092				TESK1	-0.155169	KRT10	0.000802	1.8
221256_s_at	_x0001_1.1	HDHD3	211372_s_at	14.931	0.000111516	interleukin 1 receptor, type II	53071_s_at	FLJ22222	0.010411	hypothetical protein FLJ22222	FNDC3A	0.00892	GTF2F2	0.626269	0.00264977	ALDH5A1	0.0870214	IL23A	0.493				MATN3	0.143021	KYNU	0.000342	0.49
216821_at	_x0001_1.1	KRT8	232523_at	14.7084	0.000125486	MEGF10 protein	201846_s_at	RYBP	0.010388	RING1 and YY1 binding protein	G6PD	-0.00899	ZNF331	0.574804	0.0027072	FAM8A1	0.0433311	KDELR1	-0.001				ITGB7	-0.150951	LIN28	8.9e-05	2.12
218161_s_at	_x0001_1.2	CLN6	204844_at	14.4543	0.000143599	glutamyl aminopeptidase (aminopeptidase A)	201175_at	TXNDC14	0.010201	thioredoxin domain containing 14	GLRX3	0.00114	CASC3	0.737486	0.00271254	GMPR	0.0997816	KIAA1009	-0.15				ISG20	-0.149615	LRRC17	0.000691	1.51
218590_at	_x0001_1.2	PEO1	1556567_at	13.6651	0.000218479	nucleosome assembly protein 1-like 4	204127_at	RFC3	0.010027	replication factor C (activator 1) 3, 38kDa	GPHN	-0.00446	IRF2BP1	0.752747	0.00296446	SIRT5	0.0785991	LY6K	0.226				ADH1B	0.145798	LRSAM1	0.000397	0.38
206722_s_at	_x0001_1.2	EDG4	219213_at	13.6093	0.000225072	junctional adhesion molecule 2	201997_s_at	SPEN	0.00966	spen homolog, transcriptional regulator (Drosophila)	GRSF1	-0.01055	RGS19	0.704085	0.00309542	CITED2	-0.101172	MAK	0.271				HLA.DOB	-0.155716	METTL4	0.000828	0.46
216684_s_at	_x0001_1.2	SS18	229659_s_at	13.5816	0.000228412	polymeric immunoglobulin receptor	218185_s_at	ARMC1	0.009099	armadillo repeat containing 1	GSTM3	-0.00083	ELMO2	0.64599	0.00310814	SASH1	-0.0265184	MAP6D1	-0.038				EXTL2	0.151002	MFAP2	0.000198	1.77
216397_s_at	_x0001_1.2	BOP1	227376_at	13.2604	0.000271077	Homo sapiens transcribed sequences	208290_s_at	EIF5	0.008545	eukaryotic translation initiation factor 5	GTF3A	0.00298	XRCC4	0.716614	0.0031283	AKAP12	-0.0587357	MARK4	0.04				COL16A1	0.145301	MUTYH	0.000619	0.34
201679_at	_x0001_1.2	ARS2	231130_at	12.9068	0.000327393	FK506 binding protein 7	203075_at	SMAD2	0.008433	SMAD family member 2	HADHA	0.02175	C19ORF7	0.734449	0.0032401	RPS6KA2	-0.0918591	MBOAT7	-0.058				URI1	0.148067	MXD1	5.7e-05	0.4
219021_at	_x0001_1.3	RNF121	227642_at	12.8151	0.000343836	LBP protein; likely ortholog of mouse CRTR-1	201225_s_at	SRRM1	0.008302	serine/arginine repetitive matrix 1	HDAC1	0.00199	WIPF2	0.953014	0.0034276	HOXA5	-0.133813	MMP1	-0.336				SLC20A2	0.148271	NANOS1	0.000275	1.8
221941_at	_x0001_1.3	PAOX	1556283_s_at	12.7236	0.000361068	DKFZP564O1863 protein	200886_s_at	PGAM1	0.008225	phosphoglycerate mutase 1 (brain)	HK2	-0.00202	LTBP1	0.281258	0.00355681	FBXL18	-0.153966	MYL9	0.058				JMJD1C	0.153997	NCR2	0.000425	0.35
215728_s_at	_x0001_1.4	BACH	223472_at	12.4168	0.00042548	Wolf-Hirschhorn syndrome candidate 1	202520_s_at	MLH1	0.008098	mutL homolog 1, colon cancer, nonpolyposis type 2 (E. coli)	HLA-DPB1	-0.00185	RNF44	0.544829	0.00370466	ZNF12	-0.136388	NUDT22	0.198				FERMT2	0.152558	ODF4	9.4e-05	0.43
207484_s_at	_x0001_1.4	EHMT2	203700_s_at	12.1284	0.000496587	deiodinase, iodothyronine, type II	217959_s_at	TRAPPC4	0.007706	trafficking protein particle complex 4	ID4	-0.01626	RPL23	0.821952	0.00381022	PSCD3	-0.0879765	NXPH4	20.31				KCNV1	0.146426	OR10A3	2.3e-05	0.49
202848_s_at	_x0001_1.5	GRK6	226612_at	11.9566	0.000544531	Homo sapiens cDNA FLJ25076 fis, clone CBL06117	212648_at	DHX29	0.007667	DEAH (Asp-Glu-Ala-His) box polypeptide 29	IGSF6	-0.01833	TGIF2	0.460041	0.00382621	TFPI2	-0.0736143	OBSL1	-0.045				NFS1	0.143864	OR2AG1	0.000435	0.41
215869_at	_x0001_1.6	ABCA1	206026_s_at	11.2569	0.000793295	tumor necrosis factor, alpha-induced protein 6	209059_s_at	EDF1	0.007535	endothelial differentiation-related factor 1	IL1B	-0.00256	MAPT	0.817413	0.00404326	LUC7L2	0.11224	PCNX	-0.098				PDGFD	0.140257	OR4C15	0.000931	0.4
216855_s_at	_x0001_1.8	HNRPU	203735_x_at	11.229	0.000805283	PTPRF interacting protein, binding protein 1 (liprin beta 1)	218538_s_at	MRS2	0.007426	MRS2 magnesium homeostasis factor homolog (S. cerevisiae)	IRF1	-0.00648	DMWD	0.754803	0.0040501	ZFHX4	-0.111376	PDSS1	0.001				GALNT10	0.150089	OR51B5	0.00062	0.47
211363_s_at	_x0001_2	MTAP	227235_at	11.2255	0.000806823	Homo sapiens cDNA FLJ42250 fis, clone TKIDN2007828	202543_s_at	GMFB	0.007384	glia maturation factor, beta	ITGAL	-0.00731	UTP6	0.767597	0.00405504	PPM2C	-0.066119	PLA2G4A	0.107				AVPI1	0.145091	OR51I1	4.2e-05	0.63
208547_at	_x0001_3.3	HIST1H2BB	231001_at	11.2243	0.000807316	Homo sapiens cDNA clone MGC:24932 IMAGE:4938507, complete cds	219035_s_at	RNF34	0.007349	ring finger protein 34	KANK1	0.00779	NEK3	0.490811	0.00409305	DNAJB5	0.0569706	PLCE1	0.029				DCN	0.155496	OR6F1	0.000866	0.4
			203035_s_at	11.0802	0.000872556	protein inhibitor of activated STAT3	202346_at	UBE2K	0.007331	ubiquitin-conjugating enzyme E2K (UBC1 homolog, yeast)	KATNB1	-0.00699	GMEB2	0.74278	0.00414631	NEBL	-0.121617	RIBC1	0.209				GPC1	0.149346	OR9G9	0.000512	0.45
			230440_at	10.9268	0.000947846	zinc finger protein 469	221918_at	PCTK2	0.007199	PCTAIRE protein kinase 2	KIF3C	0.0424	SPAG5	0.403989	0.00424384	CH25H	-0.104653	RIBC2	0.053				FSTL1	0.15157	OSGEPL1	0.000443	2.05
			1564307_a_at	10.8847	0.000969595	hypothetical protein FLJ25179	202514_at	DLG1	0.007169	discs, large homolog 1 (Drosophila)	KIFAP3	0.00243	PTPN1	0.643633	0.00426471	SH3PXD2A	-0.122127	RPH3AL	-0.043				N4BP2L2	0.147959	OSM	0.000645	0.62
			230109_at	10.7269	0.00105591	phosphodiesterase 7B	200948_at	MLF2	0.007128	myeloid leukemia factor 2	LAPTM4A	0.02578	ATP1A3	0.437571	0.00432553	CST6	-0.1159	RPS14	0.013				NINJ1	-0.145483	PKHD1	0.000882	0.32
			231568_at	10.6177	0.00112009	hypothetical protein LOC255313	218745_x_at	TMEM161A	0.006773	transmembrane protein 161A	LRP12	-0.00465	BLCAP	0.661855	0.00445301	MMP12	0.0826704	RSPH9	-0.102				CTNNBL1	0.149087	PPAP2B	0.000695	1.39
			204690_at	10.5305	0.0011742	syntaxin 8	202172_at	VEZF1	0.006749	vascular endothelial zinc finger 1	LRRC1	0.00498	DHX35	0.528727	0.00456006	CRYAB	-0.131496	RTDR1	0.034				RHOT1	0.149796	PPCDC	2.1e-05	0.34
			205749_at	10.2245	0.00138589	cytochrome P450, family 1, subfamily A, polypeptide 1	218437_s_at	LZTFL1	0.006359	leucine zipper transcription factor-like 1	LRRC59	0.00372	STRN4	0.605693	0.004747	SLC37A4	0.0846019	SAE1	0.038				APOD	0.139829	PRELP	0.00043	1.34
			221942_s_at	10.1321	0.00145707	guanylate cyclase 1, soluble, alpha 3	202382_s_at	GNPDA1	0.005981	glucosamine-6-phosphate deaminase 1	MCAT	-0.01881	HIGD1B	1.42965	0.00502076	ETS1	0.1127	SAR1A	0.277				ST6GAL1	-0.141154	PTCH2	0.0002	0.43
			203214_x_at	9.89574	0.00165662	cell division cycle 2, G1 to S and G2 to M	209369_at	ANXA3	0.005955	annexin A3	MMP11	0.00748	USH1C	0.658636	0.00523796	ADIPOR2	-0.115095	SH3BGRL2	-0.281				HIST1H2BJ	-0.149424	PTPRN2	0.000265	0.43
			206209_s_at	9.86928	0.00168062	carbonic anhydrase IV	202317_s_at	UBE4B	0.005866	ubiquitination factor E4B (UFD2 homolog, yeast)	MPHOSPH8	0.02791	TBP	0.729567	0.0052446	UTP20	-0.0926008	SLC25A14	-0.344				SPDEF	-0.148104	RIN1	0.000285	0.44
			238934_at	9.84667	0.0017014	Homo sapiens transcribed sequences	213229_at	DICER1	0.005677	dicer 1, ribonuclease type III	MRPS27	0.00173	TRIM13	0.720247	0.0054222	KIAA1033	-0.0670438	SLC40A1	0.065				CILP	0.141095	RIT1	0.000282	1.91
			214199_at	9.80489	0.00174049	surfactant, pulmonary-associated protein D	201671_x_at	USP14	0.005613	ubiquitin specific peptidase 14 (tRNA-guanine transglycosylase)	MTRF1	0.01224	ITPKC	0.578794	0.00545402	XPO4	-0.143411	SLITRK1	-0.314				IGFBP6	0.142431	SCO2	0.000263	0.46
			207712_at	9.79068	0.00175398	B melanoma antigen	214356_s_at	KIAA0368	0.005392	KIAA0368	MYST3	-0.00531	KRT13	0.425495	0.00554164	GTF2F2	-0.138319	SPAG8	-0.123				PSMC4	0.143037	SEPN1	9.3e-05	0.4
			218923_at	9.63026	0.00191397	spermatogenesis associated 1	202495_at	TBCC	0.005279	tubulin folding cofactor C	N4BP2L2	0.01727	ADA	0.515143	0.00564222	ZC3H13	-0.0433188	SPATA18	0.041				FBL	0.150101	SIGLEC8	0.000838	0.48
			242631_x_at	9.55009	0.0019994	Homo sapiens transcribed sequences	213032_at	NFIB	0.005247	nuclear factor I/B	NCKAP1L	-0.01105	CEMP1	0.788311	0.00584661	RB1	-0.112712	ST3GAL6	-0.192				PALLD	0.144321	SMPD2	4.9e-05	0.47
			1563643_at	9.37063	0.0022049	Homo sapiens mRNA; cDNA DKFZp686C1437 (from clone DKFZp686C1437)	204012_s_at	LCMT2	0.005096	leucine carboxyl methyltransferase 2	NCOA1	0.00937	SLC25A30	0.750032	0.00592145	LIPC	-0.0790858	ST6GALNAC1	-0.175				TIMP3	0.142306	SPATA13	0.000631	0.46
			207124_s_at	9.28278	0.00231318	guanine nucleotide binding protein (G protein), beta 5	201790_s_at	DHCR7	0.005076	7-dehydrocholesterol reductase	NDFIP1	0.00035	HHLA2	0.879307	0.00605225	SNRPA1	0.0242175	SYTL1	-0.084				PTPN1	0.14322	SPATA18	0.000139	0.38
			211401_s_at	9.13757	0.00250414	fibroblast growth factor receptor 2 (bacteria-expressed kinase, keratinocyte growth factor receptor, craniofacial dysostosis 1, Crouzon syndrome, Pfeiffer syndrome, Jackson-Weiss syndrome)	218887_at	MRPL2	0.004991	mitochondrial ribosomal protein L2	NDUFA4	0.00766	SAMD4B	0.497236	0.00611261	QPRT	0.0985657	TEKT2	-0.226				KRT23	-0.143643	SYT11	0.000838	1.69
			220205_at	8.9321	0.00280203	transmembrane phosphatase with tensin homology	200778_s_at	SEPT2	0.004849	septin 2	NDUFB4	0.00797	YTHDC2	0.581912	0.00612437	WDR45L	0.0855313	TIE1	0.25				ALDH5A1	-0.141721	TMEM150	0.000425	0.3
			241676_x_at	8.92008	0.00282053	Homo sapiens transcribed sequences	203016_s_at	SSX2IP	0.004807	synovial sarcoma, X breakpoint 2 interacting protein	NUCB2	-0.00277	ZHX3	0.745458	0.00613217	RAB40B	0.107634	TMEM17	0.025				CXCL11	-0.15521	TMEM45A	0.000288	1.49
			210559_s_at	8.90409	0.00284533	cell division cycle 2, G1 to S and G2 to M	203218_at	MAPK9	0.00477	mitogen-activated protein kinase 9	NUP107	0.00482	AKT2	0.569647	0.0061487	MRPS12	-0.17621	TMEM189	0.174				FXYD1	0.139697	TRO	5.1e-05	2.17
			241121_at	8.88554	0.00287438	Homo sapiens transcribed sequences	203169_at	RGP1	0.004656	RGP1 retrograde golgi transport homolog (S. cerevisiae)	NUP210	-0.01534	GEMIN7	0.55399	0.00615794	EIF3K	-0.166368	TP53RK	0.054				LTA4H	0.143811	TRPV4	0.000999	0.53
			214598_at	8.86461	0.00290752	claudin 8	213305_s_at	PPP2R5C	0.004577	protein phosphatase 2, regulatory subunit B', gamma isoform	NUP98	0.01535	SH3TC2	0.575798	0.00631567	RPS16	-0.165492	TPCN2	0.034				BMI1	0.149081	TUBB4	0.00071	0.43
			238727_at	8.73019	0.00312985	Homo sapiens, clone IMAGE:5295746, mRNA, partial cds	209439_s_at	PHKA2	0.004532	phosphorylase kinase, alpha 2 (liver)	OSR2	0.00403	STK4	0.641339	0.00631973	PSMC4	-0.15174	TSNAXIP1	0.17				RB1	0.146878	WDR7	8.6e-05	0.26
			218193_s_at	8.71914	0.00314887	CGI-141 protein	219443_at	TASP1	0.004492	taspase, threonine aspartase, 1	PARVA	0.00441	ANKRD46	0.426364	0.00637842	ECH1	-0.143084	WDR37	0.296				PIR	-0.148631	WNT16	0.000828	0.48
			226623_at	8.70236	0.00317798	family with sequence similarity 13, member C1	221593_s_at	RPL31	0.004365	ribosomal protein L31	PCYOX1L	0.00031	PSMC4	0.420653	0.00649174	PAK4	-0.14227	XKR8	0.106				CHD1	0.142954	ZBTB8	0.000324	2.26
			211694_at	8.6306	0.00330562	serine/threonine kinase 22D (spermiogenesis associated) /// serine/threonine kinase 22D (spermiogenesis associated)	210733_at	TRAM1	0.004335	translocation associated membrane protein 1	PFDN2	0.00117	HSPBAP1	0.5206	0.00672934	ZNF780B	-0.109927	ZMYND10	0.052				PDE1A	0.132886	ZNF12	0.000588	2.05
			228679_at	8.51922	0.00351416	Homo sapiens cDNA FLJ30856 fis, clone FEBRA2003258.	212568_s_at	DLAT	0.00433	dihydrolipoamide S-acetyltransferase	PGK1	-0.00884	NUFIP1	0.566918	0.00693122	SAMD4B	-0.107503	ZNF256	0.048				APBB2	0.137607	ZNF521	0.000281	1.5
			209363_s_at	8.49204	0.00356704	SRB7 suppressor of RNA polymerase B homolog (yeast)	217758_s_at	TM9SF3	0.004329	transmembrane 9 superfamily member 3	PPFIA1	-0.00802	TCF15	0.290124	0.00704532	SUPT5H	-0.102277	ZNF419	-0.042				GSTZ1	-0.139946	ZNF569	0.000197	2.49
			203736_s_at	8.48611	0.00357868	PTPRF interacting protein, binding protein 1 (liprin beta 1)	203955_at	KIAA0649	0.004223	KIAA0649	PRPF18	0.00351	C20ORF4	0.623332	0.00707526	OPA3	-0.125212	ZNF8	0.093				COL8A1	0.136981
			229694_at	8.37283	0.00380873	WD repeat domain 11	209336_at	PWP2	0.004194	PWP2 periodic tryptophan protein homolog (yeast)	PRSS8	0.00315	GRWD1	0.923392	0.00707821	IRF2BP1	-0.0831638	ZWILCH	-0.074				AQP5	-0.144952
			203639_s_at	8.33823	0.00388193	fibroblast growth factor receptor 2 (bacteria-expressed kinase, keratinocyte growth factor receptor, craniofacial dysostosis 1, Crouzon syndrome, Pfeiffer syndrome, Jackson-Weiss syndrome)	222338_x_at	LOC646808	0.004051	hypothetical LOC646808	PTN	-0.01206	FLJ20323	0.450231	0.00711195	MARK4	-0.0791662						RASA1	0.140355
			228506_at	8.07376	0.00449108	hypothetical protein FLJ20003	208784_s_at	KLHDC3	0.00403	kelch domain containing 3	RAB25	0.00231	C20ORF3	0.551925	0.00729211	TCF15	-0.183482						SEMA4F	0.138705
			240913_at	8.06289	0.0045181	fibroblast growth factor receptor 2 (bacteria-expressed kinase, keratinocyte growth factor receptor, craniofacial dysostosis 1, Crouzon syndrome, Pfeiffer syndrome, Jackson-Weiss syndrome)	221880_s_at	FAM174B	0.003973	family with sequence similarity 174, member B	RAB3GAP2	0.00072	SMG5	0.63123	0.00745781	BLCAP	-0.0896509						NCOA3	0.141563
			228433_at	8.00337	0.00466905	hypothetical protein LOC221442	201969_at	NASP	0.003794	nuclear autoantigenic sperm protein (histone-binding)	RAD17	0.01982	C17ORF63	0.426362	0.00748154	CTNNBL1	-0.0876572						CUX1	0.145553
			1560859_at	7.94359	0.00482581	Homo sapiens full length insert cDNA clone YW21D11	218890_x_at	MRPL35	0.003754	mitochondrial ribosomal protein L35	RAF1	-0.01744	KCNG1	0.452618	0.00772894	DLGAP4	-0.0471318						RECQL	0.135344
			234584_s_at	7.91241	0.00490968	arginyltransferase 1	214760_at	ZNF337	0.003642	zinc finger protein 337	RASGRP1	-0.00647	LRRC31	0.370878	0.00783841	PI3	-0.114865						SNAI2	0.139216
			238252_at	7.738	0.00540706	Homo sapiens transcribed sequences	203428_s_at	ASF1A	0.00364	ASF1 anti-silencing function 1 homolog A (S. cerevisiae)	RBX1	-0.01436	DMPK	0.727689	0.00809449	B4GALT5	-0.123062						RARB	0.138875
			240964_at	7.67959	0.00558488	Homo sapiens transcribed sequences	205273_s_at	PITRM1	0.003608	pitrilysin metallopeptidase 1	RCOR3	0.00619	CCNF	0.570331	0.0081525	PARD6B	-0.0219057						CD38	-0.142695
			244384_at	7.49392	0.00619077	Homo sapiens transcribed sequences	202866_at	DNAJB12	0.003536	DnaJ (Hsp40) homolog, subfamily B, member 12	RNASET2	-0.00647	ACVR2A	0.426095	0.00816876	SDF2L1	0.0402465						COL11A1	0.136047
			239113_at	7.15772	0.00746419	Homo sapiens transcribed sequences	219850_s_at	EHF	0.003509	ets homologous factor	RNF14	0.0009	FBXL18	0.800641	0.00826662	GPM6B	0.0807379						BCHE	0.127559
			207889_at	7.11815	0.00763076	sarcosine dehydrogenase	203374_s_at	TPP2	0.003374	tripeptidyl peptidase II	RNF146	0.00507	CAMK2G	0.743944	0.0084238	PHKA1	0.148689						DSE	0.143527
			1561608_at	7.02281	0.0080478	Homo sapiens, clone IMAGE:4826598, mRNA	220597_s_at	ARL6IP4 /// OGFOD2	0.003333	ADP-ribosylation-like factor 6 interacting protein 4 /// 2-oxoglutarate and iron-dependent oxygenase domain containing 2	RPL11	0.02068	EML2	0.724139	0.00863977	GJB1	0.160735						PDS5B	0.138804
			237077_at	7.01202	0.00809643	Homo sapiens transcribed sequences	216320_x_at	MST1	0.00329	macrophage stimulating 1 (hepatocyte growth factor-like)	RPS21	0.00756	MGRN1	0.5902	0.00878695								SYT11	0.136161
			212365_at	6.99207	0.00818715	myosin IB	218868_at	ACTR3B	0.003289	ARP3 actin-related protein 3 homolog B (yeast)	RPS7	0.02085	ZNF574	0.582735	0.0089964								SNTB2	0.139939
			211376_s_at	6.63878	0.00997824	hypothetical protein FLJ20003	218888_s_at	NETO2	0.003201	neuropilin (NRP) and tolloid (TLL)-like 2	RTN2	0.01561	MRPS31	0.54244	0.00929543								TNFAIP6	0.138954
			237548_at	5.83555	0.0157055	Homo sapiens transcribed sequences	218092_s_at	HRB	0.003124	HIV-1 Rev binding protein	SACS	0.00046	NLK	0.571363	0.00930964								LMO7	0.136714
			1558337_at	5.29996	0.0213259	Homo sapiens LPP-LRFT fusion protein (LPP-LRFT fusion) mRNA, partial cds	203270_at	DTYMK /// LOC727761	0.003104	deoxythymidylate kinase (thymidylate kinase) /// similar to Deoxythymidylate kinase (thymidylate kinase)	SCRN1	0.00296	C20ORF121	0.613512	0.0093849								TUFT1	0.138496
			214416_at	5.04452	0.0247039	gb:AA654415 /DB_XREF=gi:2590569 /DB_XREF=nt03g09.s1 /CLONE=IMAGE:1192096 /FEA=EST /CNT=21 /TID=Hs.322808.0 /TIER=Stack /STK=11 /UG=Hs.322808 /UG_TITLE=ESTs, Moderately similar to AMYP_HUMAN ALPHA-AMYLASE, PANCREATIC PRECURSOR (H.sapiens)	201973_s_at	C7orf28A /// C7orf28B /// LOC100133775	0.00306	chromosome 7 open reading frame 28A /// chromosome 7 open reading frame 28B /// similar to Chromosome 7 open reading frame 28B	SERPINA1	-0.00591	PABPC1	0.53489	0.00941009								GRHPR	-0.135435
			243544_at	4.10448	0.0427696	alcohol dehydrogenase IB (class I), beta polypeptide	202162_s_at	CNOT8	0.002936	CCR4-NOT transcription complex, subunit 8	SKIL	0.0101	PLAC4	0.377394	0.00944128								CCDC41	0.132357
			226777_at	10.95	0.00093605	a disintegrin and metalloproteinase domain 12 (meltrin alpha)	204831_at	CDK8	0.002873	cyclin-dependent kinase 8	SLC7A11	-0.01056	CLK2	0.640753	0.0098474								COL5A2	0.137011
			221234_s_at	10.1864	0.00141478	BTB and CNC homology 1, basic leucine zipper transcription factor 2 /// BTB and CNC homology 1, basic leucine zipper transcription factor 2	212908_at	DNAJC16	0.002689	DnaJ (Hsp40) homolog, subfamily C, member 16	SMARCAL1	0.00831	ALDH5A1	-0.667644	0.000228588								CNN1	0.134154
			234635_at	9.6411	0.00190271	gb:AJ406942.1 /DB_XREF=gi:12655457 /GEN=KRTAP4.10 /FEA=mRNA /CNT=1 /TID=Hs.307017.0 /TIER=ConsEnd /STK=0 /UG=Hs.307017 /DEF=Homo sapiens mRNA for keratin associated protein 4.10 (KRTAP4.10 gene). /PROD=keratin associated protein 4.10	211034_s_at	C12orf51	0.002657	chromosome 12 open reading frame 51	SMYD2	0.00265	GJB1	-0.447234	0.000237986								GFPT2	0.13908
			237923_at	8.90948	0.00283695	Homo sapiens transcribed sequences	214220_s_at	ALMS1	0.002645	Alstrom syndrome 1	SMYD3	0.00859	AADAC	-0.324936	0.000313306								HLA.DOA	-0.136959
			214299_at	8.86892	0.00290066	topoisomerase (DNA) III alpha	206231_at	KCNN1	0.002472	potassium intermediate/small conductance calcium-activated channel, subfamily N, member 1	SNRPD2	0.00076	DMC1	-0.636802	0.000347172								PTPRCAP	-0.135406
			202150_s_at	8.84766	0.00293466	neural precursor cell expressed, developmentally down-regulated 9	218156_s_at	TSR1	0.002346	TSR1, 20S rRNA accumulation, homolog (S. cerevisiae)	SPDEF	-0.00807	GEMIN8	-0.726444	0.000625172								GGNBP2	0.142436
			226069_at	8.67608	0.00322413	prickle-like 1 (Drosophila)	204615_x_at	IDI1	0.002236	isopentenyl-diphosphate delta isomerase 1	SPTLC1	0.01217	ZFR	-0.956713	0.000764541								MAN1B1	-0.14158
			214577_at	8.62015	0.00332464	microtubule-associated protein 1B	205805_s_at	ROR1	0.002078	receptor tyrosine kinase-like orphan receptor 1	SRPX	0.00224	HSPA1L	-0.700226	0.000985362								SAMD4A	0.135303
			231181_at	8.21722	0.00414947	Homo sapiens transcribed sequences	209204_at	LMO4	0.001976	LIM domain only 4	TBCB	0.0045	PIGP	-0.645545	0.00106817								TRIL	0.129922
			221487_s_at	7.76325	0.00533199	endosulfine alpha	40273_at	SPHK2	0.001976	sphingosine kinase 2	TEAD1	0.00664	DAP	-0.565106	0.00107255								PACSIN3	-0.138664
			204161_s_at	7.71076	0.00548925	ectonucleotide pyrophosphatase/phosphodiesterase 4 (putative function)	205160_at	PEX11A	0.001943	Peroxisomal biogenesis factor 11A	TEX264	-0.00258	IL2	-0.968822	0.0010798								KIF20B	0.125324
			229947_at	7.43191	0.00640773	Homo sapiens cDNA FLJ26876 fis, clone PRS09003	201823_s_at	RNF14	0.001913	ring finger protein 14	TNIK	0.00744	PCK2	-0.649561	0.00110916								TMEM134	-0.13516
			205091_x_at	7.2845	0.00695519	RecQ protein-like (DNA helicase Q1-like)	55093_at	CSGLCA-T	0.001855	chondroitin sulfate glucuronyltransferase	TREM2	-0.00029	GMPR	-0.350055	0.00113485								PDGFRA	0.136063
			241291_at	6.9379	0.00843883	Homo sapiens mRNA; cDNA DKFZp686E1161 (from clone DKFZp686E1161)	211376_s_at	NSMCE4A	0.001783	non-SMC element 4 homolog A (S. cerevisiae)	UBE2L6	-0.0045	HIST1H2BE	-0.439572	0.00129045								WDR77	-0.143212
			222527_s_at	6.67118	0.00979842	hypothetical protein FLJ10290	218286_s_at	RNF7	0.00172	ring finger protein 7	UBL3	0.00754	CXCL9	-0.215799	0.0012979								SAT1	-0.128656
			242763_at	6.58356	0.0102925	Homo sapiens transcribed sequence with moderate similarity to protein ref:NP_054848.1 (H.sapiens) PRO0478 protein [Homo sapiens]	210317_s_at	YWHAE	0.001689	tyrosine 3-monooxygenase/tryptophan 5-monooxygenase activation protein, epsilon polypeptide	USP16	0.02525	CECR1	-0.344415	0.00144412								ARID5B	0.141231
			205489_at	6.35496	0.0117054	crystallin, mu	209434_s_at	PPAT	0.001601	phosphoribosyl pyrophosphate amidotransferase	WDR73	-0.01578	GSTZ1	-0.483394	0.00146093								NT5C	-0.132862
			236594_at	10.2342	0.00137862	flightless I homolog (Drosophila)	201900_s_at	AKR1A1	0.001572	aldo-keto reductase family 1, member A1 (aldehyde reductase)	WIPI2	0.00061	ETV4	-0.433234	0.00155137								TAP1	-0.127592
			212364_at	9.28038	0.00231621	myosin IB	212853_at	DCUN1D4	0.001535	DCN1, defective in cullin neddylation 1, domain containing 4 (S. cerevisiae)	WSB2	0.00703	THEM2	-0.52565	0.00157737								PDGFRB	0.132887
			206987_x_at	9.08719	0.00257407	fibroblast growth factor 18	214959_s_at	API5	0.001535	apoptosis inhibitor 5			HLA-DOB	-0.411019	0.00189601								ITPKC	0.127134
			216086_at	9.054	0.00262121	synaptic vesicle protein 2C	218756_s_at	MGC4172	0.001463	short-chain dehydrogenase/reductase			RBP1	-0.346419	0.00189692								CLDN10	-0.135687
			210319_x_at	8.94455	0.00278299	msh homeo box homolog 2 (Drosophila)	200890_s_at	SSR1	0.001448	signal sequence receptor, alpha			HIRIP3	-0.678588	0.00204715								P4HA2	0.138297
			212876_at	8.7264	0.00313636	UDP-Gal:betaGlcNAc beta 1,4- galactosyltransferase, polypeptide 4	212432_at	GRPEL1	0.001441	GrpE-like 1, mitochondrial (E. coli)			FJX1	-0.528229	0.00207219								SPOCK1	0.12187
			210337_s_at	8.62875	0.00330898	ATP citrate lyase	212644_s_at	MAPK1IP1L	0.001371	mitogen-activated protein kinase 1 interacting protein 1-like			FAH	-0.359391	0.00241052								MARK4	0.138345
			213362_at	8.34215	0.00387358	protein tyrosine phosphatase, receptor type, D	218866_s_at	POLR3K	0.001238	polymerase (RNA) III (DNA directed) polypeptide K, 12.3 kDa			CD27	-0.443899	0.00274818								HOXA5	0.128204
			228636_at	7.91739	0.00489619	basic helix-loop-helix domain containing, class B, 5	216338_s_at	YIPF3	0.001205	Yip1 domain family, member 3			HLA-DMB	-0.307476	0.00284723								SYDE1	0.130288
			212557_at	7.58247	0.00589388	zinc finger protein 451	203831_at	R3HDM2	0.001192	R3H domain containing 2			RTN3	-0.683363	0.00286818								NR1H3	-0.135596
			244873_s_at	7.57191	0.00592851	Homo sapiens transcribed sequences	212340_at	YIPF6	0.001147	Yip1 domain family, member 6			SHMT2	-0.406451	0.00298524								CDC23	0.133512
			227741_at	7.0368	0.00798515	protein tyrosine phosphatase-like (proline instead of catalytic arginine), member b	201975_at	CLIP1	0.001127	CAP-GLY domain containing linker protein 1			CUTA	-0.585496	0.00375485								C6orf108	-0.130262
			1568682_a_at	6.82859	0.008971	Homo sapiens, Similar to hypothetical protein PRO2852, clone IMAGE:4837965, mRNA	209620_s_at	ABCB7	0.001095	ATP-binding cassette, sub-family B (MDR/TAP), member 7			ARL6IP5	-0.50702	0.00386083								APPL2	0.134069
			236468_at	6.58126	0.0103058	KIAA1906 protein	221979_at	LOC100129250	0.00071	similar to hCG1811779			CREB3	-0.596608	0.00390241								RIN2	0.136912
			201969_at	6.32156	0.0119278	nuclear autoantigenic sperm protein (histone-binding)	205271_s_at	CCRK	0.000643	cell cycle related kinase			FLOT1	-0.623667	0.00390935								HSD3B2	0.132036
			201127_s_at	6.03976	0.0139872	ATP citrate lyase	215207_x_at	LOC646208 /// NUS1 /// YDD19	0.000624	nuclear undecaprenyl pyrophosphate synthase 1 pseudogene /// nuclear undecaprenyl pyrophosphate synthase 1 homolog (S. cerevisiae) /// YDD19 protein			WARS	-0.337059	0.00396339								PAF1	0.126748
			239447_at	5.37807	0.0203915	Homo sapiens transcribed sequences	202353_s_at	PSMD12	0.000583	proteasome (prosome, macropain) 26S subunit, non-ATPase, 12			TXNDC13	-0.409166	0.00400397								UCP2	-0.126607
			1557385_at	4.20114	0.0403968	hypothetical protein FLJ13305	211159_s_at	PPP2R5D	0.000567	protein phosphatase 2, regulatory subunit B', delta isoform			PHKG2	-0.690761	0.00403197								RPS6KA2	0.130322
			228080_at	7.79173	0.00524858	layilin	220865_s_at	PDSS1	0.000518	prenyl (decaprenyl) diphosphate synthase, subunit 1			CLEC11A	-0.39943	0.00407864								CETN2	-0.129289
			221627_at	6.48842	0.0108579	tripartite motif-containing 10	217830_s_at	NSFL1C	0.00047	NSFL1 (p97) cofactor (p47)			CXCL13	-0.269116	0.00419824								LMOD1	0.125345
			213001_at	9.78947	0.00175514	angiopoietin-like 2	35160_at	LDB1	0.000399	LIM domain binding 1			HIST1H2BO	-0.583161	0.00448233								LTBP1	0.123911
			1568827_at	9.26017	0.00234191	Homo sapiens, clone IMAGE:4817603, mRNA	208289_s_at	EI24	0.000394	etoposide induced 2.4 mRNA			EDNRB	-0.281196	0.00454977								UTP14C	0.135187
			204612_at	8.32505	0.00391021	protein kinase (cAMP-dependent, catalytic) inhibitor alpha	201801_s_at	SLC29A1	0.00036	solute carrier family 29 (nucleoside transporters), member 1			HIST1H2AM	-0.334987	0.00480973								GSTP1	-0.129543
			204580_at	5.81019	0.0159335	matrix metalloproteinase 12 (macrophage elastase)	203211_s_at	MTMR2	0.000345	myotubularin related protein 2			BCL7C	-0.642849	0.00488158								TJP1	0.133621
			242115_at	2.56859	0.109005	Homo sapiens transcribed sequence with weak similarity to protein pir:I49130 (M.musculus) I49130 reverse transcriptase - mouse	211574_s_at	CD46	0.000341	CD46 molecule, complement regulatory protein			HIST1H2AB	-0.375959	0.00511558								ITSN1	0.131862
			219700_at	10.0283	0.00154157	plexin domain containing 1	208962_s_at	FADS1 /// FADS3	0.000317	fatty acid desaturase 1 /// fatty acid desaturase 3			MTHFS	-0.598611	0.00531991								PSMB8	-0.124167
			230424_at	7.87921	0.00500062	chromosome 5 open reading frame 13	203403_s_at	RNF6	0.000253	ring finger protein (C3H2C3 type) 6			SLC1A4	-0.531592	0.00539861								PSMD8	0.127653
			201916_s_at	7.326	0.0067964	SEC63-like (S. cerevisiae)	207163_s_at	AKT1	0.000213	v-akt murine thymoma viral oncogene homolog 1			HIST1H3E	-0.369074	0.00556398								IL2RG	-0.133229
			207518_at	6.34915	0.0117437	diacylglycerol kinase, epsilon 64kDa	212366_at	ZNF292	0.000196	zinc finger protein 292			MAST4	-0.478026	0.00558578								COMP	0.12818
			218820_at	9.34337	0.00223794	chromosome 14 open reading frame 132	221425_s_at	ISCA1	9e-05	iron-sulfur cluster assembly 1 homolog (S. cerevisiae)			TRIM27	-0.572522	0.00559879								ADNP	0.135617
			214595_at	7.82418	0.00515518	potassium voltage-gated channel, subfamily G, member 1	203302_at	DCK	-0.00013	deoxycytidine kinase			GAD1	-0.464062	0.00564308								NKG7	-0.133818
			1554712_a_at	7.49552	0.00618526	BXMAS2-10	208672_s_at	SFRS3	-0.000311	splicing factor, arginine/serine-rich 3			TCP11	-0.375846	0.0057003								PPEF1	0.125491
			224608_s_at	6.50737	0.0107428	hypothetical protein MGC10540	209232_s_at	DCTN5	-0.000387	dynactin 5 (p25)			SLC7A11	-0.342732	0.00576676								B4GALT5	0.132382
			212746_s_at	9.60912	0.00193613	KARP-1-binding protein	209784_s_at	JAG2	-0.000432	jagged 2			FAM8A1	-0.575244	0.00600331								FBXO9	-0.128586
			228530_at	2.22031	0.136205	Homo sapiens, clone IMAGE:5263527, mRNA	213570_at	EIF4E2	-0.000474	eukaryotic translation initiation factor 4E family member 2			HLCS	-0.698874	0.00611922								OAT	0.130401
			222853_at	7.70382	0.0055104	fibronectin leucine rich transmembrane protein 3	201912_s_at	GSPT1	-0.000598	G1 to S phase transition 1			UBD	-0.180544	0.00615329								CDK8	0.123977
			205700_at	5.25932	0.0218296	3-hydroxysteroid epimerase	204207_s_at	RNGTT	-0.000603	RNA guanylyltransferase and 5'-phosphatase			MBNL3	-0.364501	0.00629298								SLC37A4	-0.12562
			234786_at	8.63181	0.00330342	Homo sapiens mRNA; cDNA DKFZp566E213 (from clone DKFZp566E213)	213804_at	INPP5B	-0.000655	inositol polyphosphate-5-phosphatase, 75kDa			ICOS	-0.494277	0.00638012								MAK	-0.133294
			219134_at	10.2618	0.00135815	EGF, latrophilin and seven transmembrane domain containing 1 /// EGF, latrophilin and seven transmembrane domain containing 1	217766_s_at	TMEM50A	-0.000658	transmembrane protein 50A			BTN2A2	-0.589908	0.00653456								ARHGAP19	0.127219
			210713_at	9.59888	0.00194696	intersectin 1 (SH3 domain protein)	222264_at	HNRNPUL2	-0.000699	heterogeneous nuclear ribonucleoprotein U-like 2			ZNF76	-0.774603	0.00665987								FABP4	0.127738
			211754_s_at	5.22636	0.022247	solute carrier family 25 (mitochondrial carrier; peroxisomal membrane protein, 34kDa), member 17 /// solute carrier family 25 (mitochondrial carrier; peroxisomal membrane protein, 34kDa), member 17	202358_s_at	SNX19	-0.000739	sorting nexin 19			BSCL2	-0.520425	0.00677107								GPATCH1	0.123608
			1562456_at	6.81761	0.00902634	Homo sapiens mRNA; cDNA DKFZp566C0924 (from clone DKFZp566C0924)	204501_at	NOV	-0.000831	nephroblastoma overexpressed gene			TMEM30B	-0.564172	0.00684066								RPS6KC1	0.124936
			231500_s_at	8.37245	0.00380951	Homo sapiens similar to My016 protein (LOC339088), mRNA	218499_at	RP6-213H19.1	-0.000846	serine/threonine protein kinase MST4			WWOX	-0.713161	0.00703715								EHD2	0.129826
			213062_at	8.23017	0.00411996	N-terminal Asn amidase	214720_x_at	SEPT10	-0.000891	septin 10			HYAL2	-0.565251	0.00708275								KEAP1	-0.131298
			221288_at	2.91679	0.0876623	G protein-coupled receptor 22	208351_s_at	MAPK1	-0.000899	mitogen-activated protein kinase 1			ID4	-0.232038	0.00711125								MAD2L1BP	-0.127517
			229168_at	7.97343	0.00474688	collagen, type XXIII, alpha 1	206510_at	SIX2	-0.000916	SIX homeobox 2			EFTUD1	-0.516902	0.0071363								CLIP3	0.125398
			242514_at	3.52931	0.060293	Homo sapiens transcribed sequences	214051_at	MGC39900 /// TMSL8	-0.000932	thymosin beta15b /// thymosin-like 8			BMPR2	-0.478015	0.00747752								RARRES3	-0.124633
			232335_at	3.39842	0.0652588	Homo sapiens cDNA: FLJ23141 fis, clone LNG09072	216607_s_at	CYP51A1	-0.000933	cytochrome P450, family 51, subfamily A, polypeptide 1			STK16	-0.561389	0.00754961								TEAD1	0.127088
			210568_s_at	7.05826	0.00789004	RecQ protein-like (DNA helicase Q1-like)	204179_at	MB	-0.000938	myoglobin			PHLDA3	-0.394392	0.00756643								BAG1	-0.129287
			235875_at	5.95278	0.0146941	Homo sapiens transcribed sequences	212102_s_at	KPNA6	-0.000979	karyopherin alpha 6 (importin alpha 7)			GALNT6	-0.320335	0.00757911								MEOX2	0.114473
			231893_at	5.58757	0.0180884	KIAA1755 protein	217981_s_at	FXC1	-0.001072	fracture callus 1 homolog (rat)			DNAJC4	-0.86209	0.00764342								HLA.DQB1	-0.123566
			204518_s_at	8.24969	0.0040759	peptidylprolyl isomerase C (cyclophilin C)	217952_x_at	PHF3	-0.001126	PHD finger protein 3			MATN2	-0.24302	0.007671								ZNF672	-0.126784
			1564985_a_at	5.752	0.0164699	solute carrier family 8 (sodium/calcium exchanger), member 1	203457_at	STX7	-0.001215	syntaxin 7			PNPLA4	-0.344407	0.00795799								KRT4	0.118598
			239744_at	10.1263	0.00146169	Homo sapiens transcribed sequences	218474_s_at	KCTD5	-0.001273	potassium channel tetramerisation domain containing 5			CUL4B	-0.619872	0.00806811								MLLT10	0.124632
			1552946_at	7.96137	0.00477863	hypothetical protein MGC17986	208632_at	RNF10	-0.001292	ring finger protein 10			HIST1H4H	-0.260691	0.00826791								CH25H	0.12133
			201299_s_at	5.10868	0.0238064	chromosome 2 open reading frame 6	211543_s_at	GRK6	-0.001301	G protein-coupled receptor kinase 6			LEF1	-0.28155	0.00856616								YWHAB	0.127685
			230930_at	8.75592	0.00308599	Homo sapiens hypothetical protein LOC338620, mRNA (cDNA clone IMAGE:6023208), partial cds	216902_s_at	LOC653390 /// RRN3	-0.001334	RRN3 RNA polymerase I transcription factor homolog (S. cerevisiae) pseudogene /// RRN3 RNA polymerase I transcription factor homolog (S. cerevisiae)			HLA-DOA	-0.3822	0.00858069								AFG3L2	-0.128697
			234986_at	7.3828	0.00658506	glutamate-cysteine ligase, modifier subunit	212749_s_at	RCHY1	-0.001339	ring finger and CHY zinc finger domain containing 1			SPRY2	-0.182626	0.00873737								CXCR7	0.127933
			1564544_x_at	2.23278	0.13511	gb:BC014871.1 /DB_XREF=gi:15928825 /TID=Hs2.348636.1 /CNT=1 /FEA=mRNA /TIER=ConsEnd /STK=0 /UG=Hs.348636 /UG_TITLE=Homo sapiens, clone IMAGE:3925346, mRNA, partial cds /DEF=Homo sapiens, clone IMAGE:3925346, mRNA, partial cds.	204231_s_at	FAAH	-0.001387	fatty acid amide hydrolase			BTN3A1	-0.47176	0.0089864								MOXD1	0.118855
			204988_at	7.71899	0.00546431	fibrinogen, B beta polypeptide	217916_s_at	FAM49B	-0.001403	family with sequence similarity 49, member B			C14ORF159	-0.528821	0.00899688								PTRF	0.128077
			222344_at	6.64505	0.00994316	chromosome 5 open reading frame 13	221836_s_at	TRAPPC9	-0.001426	trafficking protein particle complex 9			HIST1H2BI	-0.38071	0.00913949								MRPS31	0.125871
			205572_at	6.49975	0.010789	angiopoietin 2	204478_s_at	RABIF	-0.001449	RAB interacting factor			ZNF184	-0.382742	0.0094133								FSTL3	0.12881
			1569557_at	2.3332	0.126641	zinc finger protein 248	213292_s_at	SNX13	-0.001491	sorting nexin 13			NAB1	-0.468243	0.0094919								CTSK	0.124616
			229569_at	8.32625	0.00390762	Homo sapiens mRNA; cDNA DKFZp686C1090 (from clone DKFZp686C1090)	50965_at	RAB26	-0.001493	RAB26, member RAS oncogene family			C6ORF64	-0.578556	0.00963121								PCK2	-0.126902
			217672_x_at	6.59552	0.0102236	Homo sapiens transcribed sequences	210461_s_at	ABLIM1	-0.001533	actin binding LIM protein 1			FLJ14213	-0.469893	0.00965782								FLNC	0.122073
			230166_at	6.72162	0.0095251	KIAA1958	218839_at	HEY1	-0.001713	hairy/enhancer-of-split related with YRPW motif 1			NDUFC2	-0.376335	0.00965972								SERPINA1	-0.128025
			207481_at	8.96045	0.00275887	chromosome 11 open reading frame 10	211559_s_at	CCNG2	-0.00173	cyclin G2			CSRP1	-0.413765	0.00968294								PRSS16	-0.124134
			1564031_a_at	7.06476	0.00786147	hypothetical protein FLJ90583	202195_s_at	TMED5	-0.001744	transmembrane emp24 protein transport domain containing 5			COMMD4	-0.533601	0.00979345								NFX1	-0.127044
			203501_at	8.0191	0.00462865	plasma glutamate carboxypeptidase /// plasma glutamate carboxypeptidase	205822_s_at	HMGCS1	-0.001851	3-hydroxy-3-methylglutaryl-Coenzyme A synthase 1 (soluble)			NOTCH4	-0.875722	0.00991955								AXL	0.128737
			203294_s_at	6.77432	0.00924789	lectin, mannose-binding, 1	43934_at	GPR137	-0.002016	G protein-coupled receptor 137													FXYD5	0.126689
			208035_at	4.16504	0.0412665	glutamate receptor, metabotropic 6	202264_s_at	TOMM40	-0.002017	translocase of outer mitochondrial membrane 40 homolog (yeast)													GPT	-0.127713
			1552892_at	4.42426	0.0354315	tumor necrosis factor receptor superfamily, member 13C	218616_at	INTS12	-0.002026	integrator complex subunit 12													SLC5A1	-0.126354
			210426_x_at	5.92823	0.0149002	RAR-related orphan receptor A	215160_x_at	LOC642236	-0.002108	similar to FRG1 protein (FSHD region gene 1 protein)													SERPINE1	0.118633
			235343_at	8.45406	0.0036423	hypothetical protein FLJ12505	217781_s_at	ZFP106	-0.002179	zinc finger protein 106 homolog (mouse)													LTBP4	0.119274
			1561454_at	8.41968	0.00371182	Homo sapiens, clone IMAGE:5295408, mRNA	202314_at	CYP51A1	-0.002199	cytochrome P450, family 51, subfamily A, polypeptide 1													TP53BP2	0.121649
			235182_at	8.7689	0.0030641	chromosome 20 open reading frame 82	203728_at	BAK1	-0.002257	BCL2-antagonist/killer 1													CRNKL1	0.127824
							221503_s_at	KPNA3	-0.002312	karyopherin alpha 3 (importin alpha 4)
							201780_s_at	RNF13	-0.002348	ring finger protein 13
							215050_x_at	MAPKAPK2	-0.002396	mitogen-activated protein kinase-activated protein kinase 2
							205166_at	CAPN5	-0.002487	calpain 5
							213384_x_at	PLCB3	-0.002505	phospholipase C, beta 3 (phosphatidylinositol-specific)
							202136_at	ZMYND11	-0.00263	zinc finger, MYND domain containing 11
							209706_at	NKX3-1	-0.002687	NK3 homeobox 1
							217909_s_at	MLX	-0.002709	MAX-like protein X
							212016_s_at	PTBP1	-0.002767	polypyrimidine tract binding protein 1
							212161_at	AP2A2	-0.002789	adaptor-related protein complex 2, alpha 2 subunit
							222030_at	SIVA1	-0.002817	SIVA1, apoptosis-inducing factor
							205184_at	GNG4	-0.002858	guanine nucleotide binding protein (G protein), gamma 4
							206776_x_at	ACRV1	-0.002902	acrosomal vesicle protein 1
							201633_s_at	CYB5B	-0.002972	cytochrome b5 type B (outer mitochondrial membrane)
							202401_s_at	SRF	-0.003096	serum response factor (c-fos serum response element-binding transcription factor)
							216370_s_at	TKTL1	-0.003151	transketolase-like 1
							204564_at	PCGF3	-0.003174	polycomb group ring finger 3
							202218_s_at	FADS2	-0.003185	fatty acid desaturase 2
							204224_s_at	GCH1	-0.003215	GTP cyclohydrolase 1
							219326_s_at	B3GNT2	-0.003275	UDP-GlcNAc:betaGal beta-1,3-N-acetylglucosaminyltransferase 2
							203979_at	CYP27A1	-0.003308	cytochrome P450, family 27, subfamily A, polypeptide 1
							205573_s_at	SNX7	-0.003344	sorting nexin 7
							219269_at	HMBOX1	-0.003356	homeobox containing 1
							212906_at	GRAMD1B	-0.003379	GRAM domain containing 1B
							221058_s_at	CKLF	-0.003412	chemokine-like factor
							209448_at	HTATIP2	-0.003571	HIV-1 Tat interactive protein 2, 30kDa
							200684_s_at	UBE2L3	-0.003895	ubiquitin-conjugating enzyme E2L 3
							218120_s_at	HMOX2	-0.004089	heme oxygenase (decycling) 2
							213992_at	COL4A6	-0.004348	collagen, type IV, alpha 6
							205375_at	MDFI	-0.004481	MyoD family inhibitor
							217808_s_at	MAPKAP1	-0.004693	mitogen-activated protein kinase associated protein 1
							208836_at	ATP1B3	-0.004838	ATPase, Na+/K+ transporting, beta 3 polypeptide
							201247_at	SREBF2	-0.004867	sterol regulatory element binding transcription factor 2
							221783_at	WIZ	-0.004946	widely interspaced zinc finger motifs
							201167_x_at	ARHGDIA	-0.005224	Rho GDP dissociation inhibitor (GDI) alpha
							214679_x_at	GNA11	-0.005544	guanine nucleotide binding protein (G protein), alpha 11 (Gq class)
							209146_at	SC4MOL	-0.005945	sterol-C4-methyl oxidase-like
							221039_s_at	DDEF1	-0.006265	development and differentiation enhancing factor 1
							209212_s_at	KLF5	-0.006429	Kruppel-like factor 5 (intestinal)
							217492_s_at	PTEN /// PTENP1	-0.00655	phosphatase and tensin homolog /// phosphatase and tensin homolog pseudogene 1
							201612_at	ALDH9A1	-0.006726	aldehyde dehydrogenase 9 family, member A1
							218301_at	RNPEPL1	-0.006751	arginyl aminopeptidase (aminopeptidase B)-like 1
							204677_at	CDH5	-0.006994	cadherin 5, type 2 (vascular endothelium)
							201169_s_at	BHLHB2	-0.007254	basic helix-loop-helix domain containing, class B, 2
							202008_s_at	NID1	-0.007375	nidogen 1
							213421_x_at	PRSS3	-0.007631	protease, serine, 3
							202607_at	NDST1	-0.007641	N-deacetylase/N-sulfotransferase (heparan glucosaminyl) 1
							216191_s_at	TRA@ /// TRD@	-0.007661	T cell receptor alpha locus /// T cell receptor delta locus
							210933_s_at	FSCN1	-0.007713	fascin homolog 1, actin-bundling protein (Strongylocentrotus purpuratus)
							205076_s_at	MTMR11	-0.007826	myotubularin related protein 11
							201520_s_at	GRSF1	-0.00791	G-rich RNA sequence binding factor 1
							205991_s_at	PRRX1	-0.007915	paired related homeobox 1
							204776_at	THBS4	-0.008064	thrombospondin 4
							204404_at	SLC12A2	-0.008143	solute carrier family 12 (sodium/potassium/chloride transporters), member 2
							216971_s_at	PLEC1	-0.008303	plectin 1, intermediate filament binding protein 500kDa
							211672_s_at	ARPC4 /// TTLL3	-0.00831	actin related protein 2/3 complex, subunit 4, 20kDa /// tubulin tyrosine ligase-like family, member 3
							200731_s_at	PTP4A1	-0.008336	protein tyrosine phosphatase type IVA, member 1
							210926_at	ACTBL3	-0.008667	actin, beta-like 3
							219992_at	TAC3	-0.008899	tachykinin 3
							213061_s_at	NTAN1	-0.009885	N-terminal asparagine amidase
							201204_s_at	RRBP1	-0.009918	ribosome binding protein 1 homolog 180kDa (dog)
							201895_at	ARAF	-0.010121	v-raf murine sarcoma 3611 viral oncogene homolog
							206199_at	CEACAM7	-0.011225	carcinoembryonic antigen-related cell adhesion molecule 7
							212338_at	MYO1D	-0.011577	myosin ID
							212574_x_at	C19orf6	-0.011684	chromosome 19 open reading frame 6
							219197_s_at	SCUBE2	-0.012188	signal peptide, CUB domain, EGF-like 2
							219799_s_at	DHRS9	-0.012526	dehydrogenase/reductase (SDR family) member 9
							221891_x_at	HSPA8	-0.015565	heat shock 70kDa protein 8
							201980_s_at	RSU1	-0.017178	Ras suppressor protein 1
							208161_s_at	ABCC3	-0.020292	ATP-binding cassette, sub-family C (CFTR/MRP), member 3
							217989_at	HSD17B11	-0.024147	hydroxysteroid (17-beta) dehydrogenase 11
							204623_at	TFF3	-0.027099	trefoil factor 3 (intestinal)
							210511_s_at	INHBA	-0.027207	inhibin, beta A
							213798_s_at	CAP1	-0.029673	CAP, adenylate cyclase-associated protein 1 (yeast)
							203559_s_at	ABP1	-0.029712	amiloride binding protein 1 (amine oxidase (copper-containing))
							211597_s_at	HOPX	-0.030093	HOP homeobox
							203757_s_at	CEACAM6	-0.030613	carcinoembryonic antigen-related cell adhesion molecule 6 (non-specific cross reacting antigen)
							209792_s_at	KLK10	-0.032344	kallikrein-related peptidase 10
							201262_s_at	BGN	-0.032369	biglycan
							204213_at	PIGR	-0.033246	polymeric immunoglobulin receptor
							210107_at	CLCA1	-0.033403	CLCA family member 1, chloride channel regulator
							218309_at	CAMK2N1	-0.033803	calcium/calmodulin-dependent protein kinase II inhibitor 1
							217428_s_at	COL10A1	-0.033825	collagen, type X, alpha 1
							206227_at	CILP	-0.035003	cartilage intermediate layer protein, nucleotide pyrophosphohydrolase
							202998_s_at	ENTPD4 /// LOXL2	-0.036222	ectonucleoside triphosphate diphosphohydrolase 4 /// lysyl oxidase-like 2
							211070_x_at	DBI	-0.036762	diazepam binding inhibitor (GABA receptor modulator, acyl-Coenzyme A binding protein)
							207245_at	UGT2B17	-0.037118	UDP glucuronosyltransferase 2 family, polypeptide B17
							208641_s_at	RAC1	-0.03903	ras-related C3 botulinum toxin substrate 1 (rho family, small GTP binding protein Rac1)
							202274_at	ACTG2	-0.041395	actin, gamma 2, smooth muscle, enteric
							202831_at	GPX2	-0.050928	glutathione peroxidase 2 (gastrointestinal)
							201847_at	LIPA	-0.06133	lipase A, lysosomal acid, cholesterol esterase
							201669_s_at	MARCKS	-0.070565	myristoylated alanine-rich protein kinase C substrate
							204351_at	S100P	-0.073983	S100 calcium binding protein P
							204607_at	HMGCS2	-0.074403	3-hydroxy-3-methylglutaryl-Coenzyme A synthase 2 (mitochondrial)
							203240_at	FCGBP /// LOC100133944	-0.088776	Fc fragment of IgG binding protein /// similar to IgGFc-binding protein precursor (FcgammaBP) (Fcgamma-binding protein antigen)
							209173_at	AGR2	-0.088884	anterior gradient homolog 2 (Xenopus laevis)
							204272_at	LGALS4	-0.107968	lectin, galactoside-binding, soluble, 4
							201884_at	CEACAM5	-0.125705	carcinoembryonic antigen-related cell adhesion molecule 5
							200974_at	ACTA2	-0.443804	actin, alpha 2, smooth muscle, aorta
							200801_x_at	ACTB	-0.800498	actin, beta
