# Supplementary material for: Novel Model for Comprehensive Assessment of Robust Prognostic Gene Signature in Ovarian Cancer Across Different Independent Datasets
Source: Front Genet. 2019 Oct 11;10:931. doi: 10.3389/fgene.2019.00931 (PMC6798149; doi:10.3389/fgene.2019.00931)
Supplement: Table S3 — The results of the performance of combination 2 model across 16 independent datasets (RM). [file Table_3.xlsx]

## Sheet: Sheet1
Datasets	painents	event	HR	95%CI: Low	95%CI: Up	pvalue	median wpi	logrank	Chi-sq	c-Index	AUC 5 years	AUC 3 years	lowrisk	highrisk	matchGENES/PROBES
TCGA(affy)	508	249	1.11142	0.9837	1.256	0.0899	-0.145604	0.08975	0.326	0.54	0.510913	0.562328	254	254	282
TCGA(Hi-seq)	364	193	1.03623	0.8973	1.197	0.628	-0.15055	0.6279	0.223	0.517	0.496297	0.517996	182	182	328
TCGA(GA450)	481	234	1.1969	1.052	1.362	0.00645	-0.115513	0.006385	0.0944	0.553	0.563716	0.569076	241	240	305
GEO-GSE14764	80	21	1.2949	0.8254	2.031	0.261	-0.00313565	0.26	0.535	0.535	0.640661	0.473099	40	40	287/533
GEO-GSE9899	276	110	1.4251	1.19	1.706	0.000117	-0.123862	0.0001071	0.00122	0.647	0.598966	0.654258	138	138	330/847
GEO-GSE3149	116	68	1.2537	0.9854	1.595	0.0657	-0.097073	0.06505	0.0671	0.571	0.60834	0.590198	58	58	287/533
GEO-GSE26193	107	76	1.1795	0.9155	1.52	0.202	-0.117111	0.2011	0.493	0.578	0.523944	0.625141	54	53	330/847
GEO-GSE26712	185	153	1.3449	1.151	1.572	0.000194	-0.0576448	0.0001826	0.0313	0.61	0.538132	0.498169	93	92	287/533
GEO-GSE63885	70	66	1.3184	1.02	1.704	0.0347	-0.184446	0.03388	0.698	0.573	0.658247	0.599172	35	35	330/847
GEO-GSE18520	53	41	1.7831	1.254	2.536	0.00129	-0.320362	0.001315	0.000898	0.675	0.796489	0.736684	27	26	330/847
GEO-GSE17260	110	76	1.1945	0.9716	1.469	0.0917	-0.134512	0.09155	0.0608	0.604	0.646486	0.607753	55	55	45/45
GEO-GSE32062	260	121	1.08613	0.9068	1.301	0.37	-0.0765004	0.3694	0.925	0.534	0.566736	0.547797	130	130	333/544
GEO-GSE19161	61	32	1.2296	0.8641	1.75	0.251	0.152789	0.2497	0.0397	0.604	0.526196	0.634766	31	30	32/32
GEO-GSE13876	415	302	1.06504	0.9539	1.189	0.262	-0.0282915	0.2626	0.0966	0.522	0.539038	0.543299	208	207	286/466
GEO-GSE19829-GPL570	28	17	1.2582	0.7433	2.13	0.392	-0.0467241	0.3904	0.965	0.549	0.611254	0.699041	14	14	328/864
GEO-GSE19829-GPL8300	42	23	1.2549	0.8088	1.947	0.311	0.104251	0.3104	0.381	0.558	0.587672	0.618436	21	21	241/330
Patients: number of patient samples
event: Events at the end of follow-up
HR: Hazard ratio
95%CI: Low: The Lower Limit of Confidence Interval
95%CI: Up: The upper limit of confidence interval
pvalue: p-value of Wald test
median NPI: median value of normalized prognostic index (NPI)
logrank: p-value of log-rank test
Chi-sq: Chi-square test
C-index: index of concordance
AUC 5 year: Five-year AUC value
AUC 3 year: Three-year AUC value
lowrisk: number of patients in lowrisk
highrisk: number of patients in highrisk
matchGENES/PROBES: Number of matched genes
