# Supplementary material for: Novel Model for Comprehensive Assessment of Robust Prognostic Gene Signature in Ovarian Cancer Across Different Independent Datasets
Source: Front Genet. 2019 Oct 11;10:931. doi: 10.3389/fgene.2019.00931 (PMC6798149; doi:10.3389/fgene.2019.00931)
Supplement: Table S4 — Integration model from three great models in OvCa. [file Table_4.xlsx]

## Sheet: Supplementary Table 3
GeneSymbole	Pool coefficent
AGR2	-0.169291
ALDH1A2	0.143331
ALDH5A1	-0.404683
APC	0.145854
AXL	0.11627
B4GALT5	0.0710462
BCHE	0.0894526
CD38	-0.0738475
CTNNBL1	0.35804
CXCL9	-0.111514
CXCR7	0.0697065
DES	0.036586
GJB1	-0.145734
GMPR	-0.284628
GSTZ1	-0.31167
ID4	-0.124149
IGFBP6	0.192716
ITPKC	0.352964
KRT4	0.203775
LTBP1	0.202584
MAK	-0.303647
MARK4	0.543117
MRPS31	0.334155
MTRF1	0.330156
N4BP2L2	0.147959
NUCB2	-0.0525715
OSR2	0.121515
PCK2	-0.388231
PSMC4	0.281845
PTPN1	0.393426
RAB11FIP5	0.138564
SERPINA1	-0.0669674
SLC7A11	-0.085186
SPDEF	-0.0780868
TEAD1	0.0668639
XRCC4	0.107758
